# Supplementary material for: Factors That Influence Actual Playing Time: Evidence From the Chinese Super League and English Premier League
Source: Front Psychol. 2022 Jul 4;13:907336. doi: 10.3389/fpsyg.2022.907336 (PMC9289553; doi:10.3389/fpsyg.2022.907336)
Supplement: Supplementary file 1 [file Table_1.xlsx]

## Sheet: Sheet1
	X1		X2		X3		X4		X5		X6		X7		X8		X9		X10		X11		X12		X13		X14		X15		X16		X17		X18
sample	judge1	judge2	judge1	judge2	judge1	judge2	judge1	judge2	judge1	judge2	judge1	judge2	judge1	judge2	judge1	judge2	judge1	judge2	judge1	judge2	judge1	judge2	judge1	judge2	judge1	judge2	judge1	judge2	judge1	judge2	judge1	judge2	judge1	judge2	judge1	judge2
1	480	477	359	355	180	177	426	470	176	164	296	272	34	34	168	168	0	0	153	140	0	0	197	224	94	92	0	0	0	0	0	0	0	0	0	0
2	506	488	234	228	173	144	267	295	140	158	151	165	122	128	85	79	0	0	106	106	0	0	0	0	94	94	0	0	0	0	0	0	0	0	0	0
3	459	426	586	588	173	169	330	343	271	253	79	79	30	30	140	140	90	92	215	193	214	238	153	120	50	47	0	0	0	0	0	0	0	0	0	0
4	876	852	298	295	250	292	455	430	189	216	265	241	29	29	197	201	0	0	207	237	33	33	74	74	0	0	22	21	0	0	0	0	0	0	0	0
5	404	380	376	378	315	339	294	243	191	213	180	180	24	24	135	133	117	111	0	0	0	0	50	50	0	0	0	0	0	0	0	0	0	0	0	0
6	383	377	310	310	221	185	223	183	186	185	674	746	35	36	47	47	118	112	248	207	36	36	333	357	58	58	43	41	216	216	0	0	0	0	50	48
7	371	413	516	510	207	237	383	388	80	80	313	310	0	0	207	201	173	165	443	431	198	185	45	42	0	0	0	0	30	30	0	0	0	0	170	162
8	495	495	364	410	182	205	131	172	112	109	217	205	35	34	128	128	0	0	184	196	101	107	176	195	0	0	0	0	0	0	0	0	0	0	0	0
9	351	348	373	403	57	55	384	373	115	109	688	716	20	20	264	240	40	40	163	148	170	158	104	98	0	0	60	48	0	0	40	38	0	0	0	0
10	409	414	311	353	192	192	514	484	74	74	656	596	84	88	130	148	71	68	80	80	71	71	53	53	0	0	20	18	0	0	20	20	0	0	30	30
